# Supplementary material for: Inter-Rater Agreement in Assessing Risk of Bias in Melanoma Prediction Studies Using the Prediction Model Risk of Bias Assessment Tool (PROBAST): Results from a Controlled Experiment on the Effect of Specific Rater Training
Source: J Clin Med. 2023 Mar 2;12(5):1976. doi: 10.3390/jcm12051976 (PMC10003882; doi:10.3390/jcm12051976)
Supplement: Supplementary file 1 [file jcm-12-01976-s001.zip]

Archive with 1 entries (1 files):
- jcm-2203054-supplementary.pdf
